# Supplementary material for: Glycogene Expression Profile of Human Limbal Epithelial Cells with Distinct Clonogenic Potential
Source: Cells. 2022 May 7;11(9):1575. doi: 10.3390/cells11091575 (PMC9102009; doi:10.3390/cells11091575)
Supplement: Supplementary file 1 [file cells-11-01575-s001.zip]

Archive with 1 entries (1 files):
- cells-1703942-supplementary.pdf
